# Supplementary material for: ﻿Dryopteris×subdiffracta (Dryopteridaceae), a new natural hybrid fern from Guangxi, China
Source: PhytoKeys. 2024 Dec 18;250:7–19. doi: 10.3897/phytokeys.250.119803 (PMC11669906; doi:10.3897/phytokeys.250.119803)
Supplement: XML Treatment for Dryopteris × subdiffracta [file phytokeys.250.119803-treatment1.xml]

<!DOCTYPE tp:taxon-treatment
  PUBLIC "-//TaxonX//DTD Taxonomic Treatment Publishing DTD v0 20100105//EN" "tax-treatment-NSO.dtd">
<tp:taxon-treatment xmlns:tp="http://www.plazi.org/taxpub"><tp:treatment-meta><kwd-group><label>Taxon classification</label><kwd>
                <named-content content-type="kingdom">Plantae</named-content>
              </kwd><kwd>
                <named-content content-type="order">Polypodiales</named-content>
              </kwd><kwd>
                <named-content content-type="family">Dryopteridaceae</named-content>
              </kwd></kwd-group><mixed-citation publication-type="journal"><person-group><name><surname>Wei</surname><given-names>Hong-Jin</given-names></name><name><surname>Zuo</surname><given-names>Zheng-Yu</given-names></name></person-group><article-title>﻿<tp:taxon-name><tp:taxon-name-part taxon-name-part-type="genus" reg="Dryopteris">Dryopteris</tp:taxon-name-part><tp:taxon-name-part taxon-name-part-type="hybrid-sign">×</tp:taxon-name-part><tp:taxon-name-part taxon-name-part-type="species" reg="subdiffracta">subdiffracta</tp:taxon-name-part></tp:taxon-name> (<tp:taxon-name><tp:taxon-name-part taxon-name-part-type="family">Dryopteridaceae</tp:taxon-name-part></tp:taxon-name>), a new natural hybrid fern from Guangxi, China</article-title><source>PhytoKeys</source><day>18</day><month>12</month><year>2024</year><volume>250</volume><fpage>7</fpage><lpage>19</lpage><pub-id pub-id-type="doi">10.3897/phytokeys.250.119803</pub-id></mixed-citation></tp:treatment-meta><tp:nomenclature><label>﻿</label><tp:taxon-name>
              <object-id xmlns:xlink="http://www.w3.org/1999/xlink" content-type="arpha" xlink:type="simple">86BA6F4B-6072-5653-9EF2-699950854790</object-id>
              <tp:taxon-name-part taxon-name-part-type="genus" reg="Dryopteris">Dryopteris</tp:taxon-name-part>
              <tp:taxon-name-part taxon-name-part-type="hybrid-sign">×</tp:taxon-name-part>
              <tp:taxon-name-part taxon-name-part-type="species" reg="subdiffracta">subdiffracta</tp:taxon-name-part>
              <object-id xmlns:xlink="http://www.w3.org/1999/xlink" content-type="ipni" xlink:type="simple">urn:lsid:ipni.org:names:77353653-1</object-id>
            </tp:taxon-name><tp:taxon-authority>H.J.Wei &amp; Z.Y.Zuo</tp:taxon-authority><tp:taxon-status xmlns:xlink="http://www.w3.org/1999/xlink" xlink:type="simple">nothosp. nov.</tp:taxon-status><xref ref-type="fig" rid="F3">Figs 3</xref><xref ref-type="fig" rid="F4">, 4</xref><xref ref-type="fig" rid="F5">, 5C, D</xref><tp:nomenclature-citation-list><tp:nomenclature-citation><tp:taxon-name>
                  <tp:taxon-name-part taxon-name-part-type="genus" reg="Dryopteris"/>
                  <tp:taxon-name-part taxon-name-part-type="species" reg="diffracta"/>
                </tp:taxon-name><comment>≡ <tp:taxon-name><tp:taxon-name-part taxon-name-part-type="genus" reg="Dryopteris">D.</tp:taxon-name-part><tp:taxon-name-part taxon-name-part-type="species" reg="diffracta">diffracta</tp:taxon-name-part></tp:taxon-name> (Baker) C. Chr. × <tp:taxon-name><tp:taxon-name-part taxon-name-part-type="genus" reg="Dryopteris">D.</tp:taxon-name-part><tp:taxon-name-part taxon-name-part-type="species" reg="polita">polita</tp:taxon-name-part></tp:taxon-name> Rosenst. </comment></tp:nomenclature-citation></tp:nomenclature-citation-list></tp:nomenclature><tp:treatment-sec sec-type="material" id="SECID0ENVAG"><title>Type.</title><p>China • Guangxi: Jinxiu county, Mt. Shengtangshan, in broad-leaved forest, <named-content xmlns:xlink="http://www.w3.org/1999/xlink" content-type="dwc:verbatimCoordinates" xlink:type="simple"><named-content content-type="geo-json" specific-use="{&#34;type&#34;:&#34;Point&#34;,&#34;coordinates&#34;:[116.115000,23.969722]}" id="NCID0EWVAG" xlink:type="simple">23°58'11"N, 116°6'54"E</named-content></named-content>, elev. 1156 m, 9 May 2018, <italic>She-Lang Jin, Jing Liu, Qi-MingTang &amp; Xu Yan JSL6337</italic> (holotype: CSH0200999!; isotypes: <abbrev xmlns:xlink="http://www.w3.org/1999/xlink" content-type="institution" xlink:title="Shanghai Chenshan Herbarium" id="ABBRID0E4VAG" xlink:type="simple">CSH</abbrev>!, <named-content xmlns:xlink="http://www.w3.org/1999/xlink" content-type="dwc:institutional_code" xlink:title="Herbarium of Guangxi Institute of Botany" xlink:href="http://grbio.org/institution/guangxi-institute-botany" xlink:type="simple">IBK</named-content>!, <named-content xmlns:xlink="http://www.w3.org/1999/xlink" content-type="dwc:institutional_code" xlink:title="Herbarium of Kunming Institute of Botany" xlink:href="http://grbio.org/institution/kunming-institute-botany-chinese-academy-sciences" xlink:type="simple">KUN</named-content>!).</p></tp:treatment-sec><tp:treatment-sec sec-type="diagnosis" id="SECID0EMWAG"><title>Diagnosis.</title><p><tp:taxon-name><tp:taxon-name-part taxon-name-part-type="genus" reg="Dryopteris">Dryopteris</tp:taxon-name-part><tp:taxon-name-part taxon-name-part-type="hybrid-sign">×</tp:taxon-name-part><tp:taxon-name-part taxon-name-part-type="species" reg="subdiffracta">subdiffracta</tp:taxon-name-part></tp:taxon-name> is similar to <tp:taxon-name><tp:taxon-name-part taxon-name-part-type="genus" reg="Dryopteris">D.</tp:taxon-name-part><tp:taxon-name-part taxon-name-part-type="hybrid-sign">×</tp:taxon-name-part><tp:taxon-name-part taxon-name-part-type="species" reg="subreflexipinna">subreflexipinna</tp:taxon-name-part></tp:taxon-name> in having slightly flexuous rachis and deflexed pinna stalks, but the former has a tripinnate to tripinnate-pinnatisect frond, narrowly ovate or oblong pinnulets with obtuse apex and nearly symmetric base, while the latter has 4-pinnate frond, ovate pinnulets with round or obtuse-rounded apex and asymmetric base.</p><fig id="F3" position="float" orientation="portrait"><object-id xmlns:xlink="http://www.w3.org/1999/xlink" content-type="doi" xlink:type="simple">10.3897/phytokeys.250.119803.figure3</object-id><object-id xmlns:xlink="http://www.w3.org/1999/xlink" content-type="arpha" xlink:type="simple">F5967738-7CBD-5B2C-8080-35E5B1B03B42</object-id><label>Figure 3.</label><caption><p><tp:taxon-name><tp:taxon-name-part taxon-name-part-type="genus" reg="Dryopteris">Dryopteris</tp:taxon-name-part><tp:taxon-name-part taxon-name-part-type="hybrid-sign">×</tp:taxon-name-part><tp:taxon-name-part taxon-name-part-type="species" reg="subdiffracta">subdiffracta</tp:taxon-name-part></tp:taxon-name><bold>A</bold> habitat showing the plant growing together with parents (arrows inset) <bold>B</bold><italic><tp:taxon-name><tp:taxon-name-part taxon-name-part-type="genus" reg="Dryopteris">Dryopteris</tp:taxon-name-part><tp:taxon-name-part taxon-name-part-type="species" reg="diffracta">diffracta</tp:taxon-name-part></tp:taxon-name></italic> and <italic><tp:taxon-name><tp:taxon-name-part taxon-name-part-type="genus" reg="Dryopteris">D.</tp:taxon-name-part><tp:taxon-name-part taxon-name-part-type="species" reg="polita">polita</tp:taxon-name-part></tp:taxon-name></italic><bold>C</bold> adaxial view of lamina <bold>D</bold> habit <bold>E</bold> abaxial view of lamina <bold>F</bold> adaxial view of lower portion of middle pinna with portion of rachis <bold>G</bold> adaxial view of lower portion of middle pinna with portion of rachis <bold>H</bold> ultimate pinnule <bold>I</bold> sori <bold>J</bold> indusium <bold>K</bold> adaxial view of portion of rachis with lower portion of costae <bold>L</bold> rhizome with lower portion of stipes. Photographed by Hong-Jin Wei.</p></caption><graphic xmlns:xlink="http://www.w3.org/1999/xlink" xlink:href="phytokeys-250-007_article-119803__-g003.jpg" position="float" orientation="portrait" xlink:type="simple" id="oo_1202414.jpg"><uri content-type="original_file" xlink:type="simple">https://binary.pensoft.net/fig/1202414</uri></graphic></fig></tp:treatment-sec><tp:treatment-sec sec-type="description" id="SECID0EUZAG"><title>Description.</title><p><bold><italic>Rhizome</italic></bold> erect, densely covered with brown scales at apex. <bold><italic>Frond</italic></bold> (42–)50–84 cm; stipe stramineous, (23–)26–56 cm, (1–)1.5–3 mm in diam. at middle part, sparsely covered with scale at base, upwards glabrous, grooved adaxially; scales lanceolate, ca. 16 × 2.4 mm, brown, entire; <bold><italic>lamina</italic></bold> 3-pinnate to nearly 4-pinnate, deltoid to ovate-deltoid, (22–)27–43 × (15–)25–34 cm, base round or broadly cuneate, apex acuminate, rachis somewhat flexuous; <bold><italic>pinnae</italic></bold> 8–12 pairs, triangular-lanceolate, slightly falcate, alternate, lowest pair sometimes opposite to nearly opposite, stalked, stalks of lower pinnae slightly deflexed, bases forming an angle of ca. 70–85° with rachis, upswept distally, 2–6.5 cm apart from each other, stalks of middle pinnae spreading; <bold><italic>lowest pinna</italic></bold> largest, deltoid, (9–)12–21 × (6–)7–13 cm, base broadly cuneate or truncate, apex acuminate, stalk (1.5–)2–4 cm; <bold><italic>pinnules</italic></bold> 8–12 pairs, often anadromous, 1- or 2-pinnate, alternate, spreading, triangular-lanceolate, apex shortly acuminate, proximal pairs shortly stalked, bases broadly cuneate or shallowly cordate, nearly symmetrical, distal pairs of pinnules nearly sessile, bases asymmetrical, acroscopically broadly cuneate, basiscopically cuneate, basal acroscopic pinnule of pinna as large as or slightly smaller than adjacent ones, basal basiscopic pinnule on lowest pinna largest, (3.6–)5.5–7.5(–9) × (1.7–)2–3.7 cm, shortly acuminate, stalklet (1.5–)2–4 mm; <bold><italic>pinnulets</italic></bold> 6–10 pairs, often anadromous, proximal 2–5 pairs free, alternate, spreading to ascending, ovate to ovate-oblong, basal acroscopic one as large as or slightly larger than basiscopic one, bases of proximal pair rounded-cuneate, nearly symmetrical, bases of others rounded-cuneate to cuneate acroscopically, cuneate to narrowly cuneate basiscopically, apex blunt, acute to subacute, with 1 or 2 short obtuse teeth, larger pinnules (9.5–)11–18 × (5.5–)6.5–11 mm, stalklet 0.5–2 mm, pinnatifid or pinnatisect at base, with 1 or 2 free lobes proximally; <bold><italic>lobes</italic></bold> 1–3 pairs, ovate, narrowly ovate or oblong, ascending, margin undulant to entire, base narrowly cuneate, apex obtuse, entire or with 1 or 2 short obtuse teeth, larger lobes 3–6 × 2–3 mm; upper pinnae gradually reduced, spreading to oblique; <bold><italic>lamina</italic></bold> herbaceous, green on adaxial surface and light green on abaxial surface when dry, both surfaces glabrous, rachis and rachillae of every order stramineous, nearly glabrous expect for several hair-like scales on midribs and rachillae on abaxial surface, grooved adaxially; <bold><italic>veins</italic></bold> indistinct on adaxial surface, visible on abaxial surface, pinnate on pinnulets, veinlets forked or simple on lobes, not reaching margin; <bold><italic>sori</italic></bold> medial or slightly nearer to margin than to costa, terminal on veinlets, 1–3 pairs on each ultimate lobes; <bold><italic>indusium</italic></bold> brown, papery, entire, fugacious.</p><fig id="F4" position="float" orientation="portrait"><object-id xmlns:xlink="http://www.w3.org/1999/xlink" content-type="doi" xlink:type="simple">10.3897/phytokeys.250.119803.figure4</object-id><object-id xmlns:xlink="http://www.w3.org/1999/xlink" content-type="arpha" xlink:type="simple">0E8C417D-3EB8-528D-AADD-BECD18548998</object-id><label>Figure 4.</label><caption><p><tp:taxon-name><tp:taxon-name-part taxon-name-part-type="genus" reg="Dryopteris">Dryopteris</tp:taxon-name-part><tp:taxon-name-part taxon-name-part-type="hybrid-sign">×</tp:taxon-name-part><tp:taxon-name-part taxon-name-part-type="species" reg="subdiffracta">subdiffracta</tp:taxon-name-part></tp:taxon-name><bold>A</bold> habit <bold>B</bold> portion of costa with pinnule showing veins and sori <bold>C</bold> scale from stipe base. Illustrated by Hong-Jin Wei.</p></caption><graphic xmlns:xlink="http://www.w3.org/1999/xlink" xlink:href="phytokeys-250-007_article-119803__-g004.jpg" position="float" orientation="portrait" xlink:type="simple" id="oo_1202415.jpg"><uri content-type="original_file" xlink:type="simple">https://binary.pensoft.net/fig/1202415</uri></graphic></fig><fig id="F5" position="float" orientation="portrait"><object-id xmlns:xlink="http://www.w3.org/1999/xlink" content-type="doi" xlink:type="simple">10.3897/phytokeys.250.119803.figure5</object-id><object-id xmlns:xlink="http://www.w3.org/1999/xlink" content-type="arpha" xlink:type="simple">2BBD37E2-3C73-5835-8BCC-DCEA8EBF2A3B</object-id><label>Figure 5.</label><caption><p><italic><tp:taxon-name><tp:taxon-name-part taxon-name-part-type="genus" reg="Dryopteris">Dryopteris</tp:taxon-name-part><tp:taxon-name-part taxon-name-part-type="species" reg="diffracta">diffracta</tp:taxon-name-part></tp:taxon-name></italic> (top), <italic><tp:taxon-name><tp:taxon-name-part taxon-name-part-type="genus" reg="Dryopteris">D.</tp:taxon-name-part><tp:taxon-name-part taxon-name-part-type="hybrid-sign">×</tp:taxon-name-part><tp:taxon-name-part taxon-name-part-type="species" reg="subdiffracta">subdiffracta</tp:taxon-name-part></tp:taxon-name></italic> (middle) and <italic><tp:taxon-name><tp:taxon-name-part taxon-name-part-type="genus" reg="Dryopteris">D.</tp:taxon-name-part><tp:taxon-name-part taxon-name-part-type="species" reg="polita">polita</tp:taxon-name-part></tp:taxon-name></italic> (bottom) <bold>A</bold>, <bold>C</bold>, <bold>E</bold> habit <bold>B</bold> portion of rachis with portion of upper pinna <bold>D</bold> portion of rachis with portion of middle pinna <bold>F</bold> portion of middle pinna. Photographed by Hong-Jin Wei.</p></caption><graphic xmlns:xlink="http://www.w3.org/1999/xlink" xlink:href="phytokeys-250-007_article-119803__-g005.jpg" position="float" orientation="portrait" xlink:type="simple" id="oo_1202416.jpg"><uri content-type="original_file" xlink:type="simple">https://binary.pensoft.net/fig/1202416</uri></graphic></fig></tp:treatment-sec><tp:treatment-sec sec-type="distribution" id="SECID0E44AG"><title>Geographical distribution and ecology.</title><p><tp:taxon-name><tp:taxon-name-part taxon-name-part-type="genus" reg="Dryopteris">Dryopteris</tp:taxon-name-part><tp:taxon-name-part taxon-name-part-type="hybrid-sign">×</tp:taxon-name-part><tp:taxon-name-part taxon-name-part-type="species" reg="subdiffracta">subdiffracta</tp:taxon-name-part></tp:taxon-name> was found in Jinxiu, Shangling and Wumin County, Guangxi Zhuang Autonomous Region, South China (Fig. <xref ref-type="fig" rid="F6">6</xref>), always growing together with <italic><tp:taxon-name><tp:taxon-name-part taxon-name-part-type="genus" reg="Dryopteris">D.</tp:taxon-name-part><tp:taxon-name-part taxon-name-part-type="species" reg="diffracta">diffracta</tp:taxon-name-part></tp:taxon-name></italic> and <italic><tp:taxon-name><tp:taxon-name-part taxon-name-part-type="genus" reg="Dryopteris">D.</tp:taxon-name-part><tp:taxon-name-part taxon-name-part-type="species" reg="polita">polita</tp:taxon-name-part></tp:taxon-name></italic> in broad-leaved forests at the elevation of 800–1200 m.</p><fig id="F6" position="float" orientation="portrait"><object-id xmlns:xlink="http://www.w3.org/1999/xlink" content-type="doi" xlink:type="simple">10.3897/phytokeys.250.119803.figure6</object-id><object-id xmlns:xlink="http://www.w3.org/1999/xlink" content-type="arpha" xlink:type="simple">64DB82DC-64E8-5F6B-AA1C-F638DC3454D5</object-id><label>Figure 6.</label><caption><p>Geographical distributions of <tp:taxon-name><tp:taxon-name-part taxon-name-part-type="genus" reg="Dryopteris">Dryopteris</tp:taxon-name-part><tp:taxon-name-part taxon-name-part-type="hybrid-sign">×</tp:taxon-name-part><tp:taxon-name-part taxon-name-part-type="species" reg="subdiffracta">subdiffracta</tp:taxon-name-part></tp:taxon-name> (centers of rings) in Guangxi Zhuang Autonomous Region, China.</p></caption><graphic xmlns:xlink="http://www.w3.org/1999/xlink" xlink:href="phytokeys-250-007_article-119803__-g006.jpg" position="float" orientation="portrait" xlink:type="simple" id="oo_1202417.jpg"><uri content-type="original_file" xlink:type="simple">https://binary.pensoft.net/fig/1202417</uri></graphic></fig><p>We noticed that two specimens of <tp:taxon-name><tp:taxon-name-part taxon-name-part-type="genus" reg="Dryopteris">D.</tp:taxon-name-part><tp:taxon-name-part taxon-name-part-type="hybrid-sign">×</tp:taxon-name-part><tp:taxon-name-part taxon-name-part-type="species" reg="subreflexipinna">subreflexipinna</tp:taxon-name-part></tp:taxon-name> (TAI270081, TAI270101) collected from Taiwan are consistent with the characteristics of the new hybrid. There is a strong possibility that these two specimens were collected in the area where <italic><tp:taxon-name><tp:taxon-name-part taxon-name-part-type="genus" reg="Dryopteris">D.</tp:taxon-name-part><tp:taxon-name-part taxon-name-part-type="species" reg="diffracta">diffracta</tp:taxon-name-part></tp:taxon-name></italic> coexisted with <italic><tp:taxon-name><tp:taxon-name-part taxon-name-part-type="genus" reg="Dryopteris">D.</tp:taxon-name-part><tp:taxon-name-part taxon-name-part-type="species" reg="polita">polita</tp:taxon-name-part></tp:taxon-name>. <tp:taxon-name><tp:taxon-name-part taxon-name-part-type="genus" reg="Dryopteris">Dryopteris</tp:taxon-name-part></tp:taxon-name></italic><tp:taxon-name><tp:taxon-name-part taxon-name-part-type="genus" reg="Dryopteris"/><tp:taxon-name-part taxon-name-part-type="hybrid-sign">×</tp:taxon-name-part><tp:taxon-name-part taxon-name-part-type="species" reg="subdiffracta">subdiffracta</tp:taxon-name-part></tp:taxon-name> might be distributed to Taiwan.</p></tp:treatment-sec><tp:treatment-sec sec-type="etymology" id="SECID0E2BBG"><title>Etymology.</title><p>The specific name is derived from the Latin prefix sub- (close to), and <tp:taxon-name><tp:taxon-name-part taxon-name-part-type="genus" reg="Dryopteris"/><tp:taxon-name-part taxon-name-part-type="species" reg="diffracta">diffracta</tp:taxon-name-part></tp:taxon-name>, epitheton of a species, referring the new species is closely related to <italic><tp:taxon-name><tp:taxon-name-part taxon-name-part-type="genus" reg="Dryopteris">Dryopteris</tp:taxon-name-part><tp:taxon-name-part taxon-name-part-type="species" reg="diffracta">diffracta</tp:taxon-name-part></tp:taxon-name></italic>.</p></tp:treatment-sec><tp:treatment-sec sec-type="Chinese name" id="SECID0EVCBG"><title>Chinese name.</title><p>曲轴鳞毛蕨 (qū zhóu lín máo jué).</p></tp:treatment-sec><tp:treatment-sec sec-type="Paratypes" id="SECID0E1CBG"><title>Paratypes.</title><p>China • Guangxi: Same place as the holotype, 1100–1200 m, 9 May 2018, <italic>She-Lang Jin, Jing Liu, Qi-MingTang &amp; Xu Yan JSL6341</italic> (<abbrev xmlns:xlink="http://www.w3.org/1999/xlink" content-type="institution" xlink:title="Shanghai Chenshan Herbarium" id="ABBRID0ECDBG" xlink:type="simple">CSH</abbrev>!), <italic>Jing Liu, She-Lang Jin, Qi-MingTang &amp; Xu Yan DYS426, DYS427, DYS428</italic> (<named-content xmlns:xlink="http://www.w3.org/1999/xlink" content-type="dwc:institutional_code" xlink:title="Herbarium of Guangxi Institute of Botany" xlink:href="http://grbio.org/institution/guangxi-institute-botany" xlink:type="simple">IBK</named-content>!) • ibid., 15 Aug. 2023, <italic>Zheng-Yu Zuo Zuo5589</italic> (<named-content xmlns:xlink="http://www.w3.org/1999/xlink" content-type="dwc:institutional_code" xlink:title="Herbarium of Kunming Institute of Botany" xlink:href="http://grbio.org/institution/kunming-institute-botany-chinese-academy-sciences" xlink:type="simple">KUN</named-content>!) • ibid., 2 Mar. 2024, <italic>Ming-jin Wei &amp; Yu-jin Wei JSL9482</italic> (<abbrev xmlns:xlink="http://www.w3.org/1999/xlink" content-type="institution" xlink:title="Shanghai Chenshan Herbarium" id="ABBRID0EXDBG" xlink:type="simple">CSH</abbrev>!).</p></tp:treatment-sec><tp:treatment-sec sec-type="material" id="SECID0E3DBG"><title>Additional specimens examined.</title><p>China • Guangxi: Wumin County, Mt. Damingshan, Gannanhe (Ganlanhe), elev. 800–1000 m, 14 Sep. 1991, <italic>Hou-Gao Zhou &amp; Hua Li 2769</italic> (<named-content xmlns:xlink="http://www.w3.org/1999/xlink" content-type="dwc:institutional_code" xlink:title="Herbarium of Guangxi Institute of Botany" xlink:href="http://grbio.org/institution/guangxi-institute-botany" xlink:type="simple">IBK</named-content>!) • Shangling County, Mt. Damingshan, Ganlanhe, elev. 900 m,16 Jul. 2011, <italic>Lei Wu &amp; She-Lang Jin D2760</italic> (<named-content xmlns:xlink="http://www.w3.org/1999/xlink" content-type="dwc:institutional_code" xlink:title="Herbarium of Guangxi Institute of Botany" xlink:href="http://grbio.org/institution/guangxi-institute-botany" xlink:type="simple">IBK</named-content>!).</p></tp:treatment-sec></tp:taxon-treatment>
